# Supplementary material for: Extra virgin olive oil mitigates lung injury in necrotizing enterocolitis: Effects on TGFβ1, Caspase-3, and MDA in a neonatal rat model
Source: PLoS One. 2025 Apr 15;20(4):e0320938. doi: 10.1371/journal.pone.0320938 (PMC11999148; doi:10.1371/journal.pone.0320938)
Supplement: S1 Dataset — (XLSX) [file pone.0320938.s008.xlsx]

## Sheet: Sayfa1
Group	TGFß1.expression	TGFß1.elisa	MDA.elisa	survival	BW.birthweight	LW.lastdayweight	CIS.clinicillness.score	BMS.bowelmacroscopyscore	caspase3	histopathologicscore.lung	histopathologicscore.bowel
NE	4.8	335.83	194.36	no ex	7.1	7.2	8	5	29	7	3
NE	7.91	401.85	183.14	no ex	6.8	6.9	9	4	31	7	2
NE	8.16	395.86	187.38	no ex	6.7	6.8	9	5	33	8	3
NE	10.12	463	200.69	no ex	6	6.7	10	5	35	9	3
NE	10.36	482.25	209.54	no ex	5.6	5.8	10	5	37	9	3
NE	10.83	530.86	225.23	no ex	5.5	6	11	5	41	9	4
NE	12.13	594.29	260.82	no ex	5.4	5.6	12	6	41	9	4
NE	14.75	595.25	272.72	ex	5.5	5.6	12	6	47	11	4
CONTROL	0.08	155.93	118.15	no ex	5.2	8.2	0	0	9	1	0
CONTROL	0.12	158.25	109.79	no ex	6.1	8.9	0	0	7	1	0
CONTROL	0.16	172.41	104.78	no ex	7.2	9.7	0	0	7	1	0
CONTROL	0.17	178.62	108.6	no ex	5.7	8.9	0	0	9	0	0
CONTROL	0.2	128.3	105.26	no ex	6.4	8.4	0	0	5	0	0
CONTROL	0.71	148.24	127.26	no ex	5.9	8.3	0	0	6	2	0
CONTROL	1.11	188.59	103.68	no ex	6.1	9.1	0	0	3	0	0
CONTROL	1.91	198.6	105.66	no ex	6.4	9.3	0	0	8	0	0
NE+EO TREATMENT	0.15	150.19	108.45	no ex	6.1	8.5	1	1	11	3	0
NE+EO TREATMENT	0.17	199.8	105.45	no ex	6	7.9	0	1	13	3	1
NE+EO TREATMENT	0.27	181.3	116.78	no ex	5.8	7.6	2	1	13	3	1
NE+EO TREATMENT	0.58	163.12	110.85	no ex	6.6	7.7	3	2	14	3	1
NE+EO TREATMENT	1.23	205.93	117.95	no ex	6.3	7.4	3	2	15	4	1
NE+EO TREATMENT	3.38	195.04	116.22	no ex	5.7	7.4	3	2	17	5	1
NE+EO TREATMENT	6.91	199.6	118.25	no ex	6.2	7.6	3	2	17	5	2
NE+EO TREATMENT	8.49	198.24	119.31	no ex	5.7	7.5	4	2	19	6	2
